# Supplementary material for: Complement MASP-1 Modifies Endothelial Wound Healing
Source: Int J Mol Sci. 2024 Apr 5;25(7):4048. doi: 10.3390/ijms25074048 (PMC11012537; doi:10.3390/ijms25074048)
Supplement: Supplementary file 1 [file ijms-25-04048-s001.zip]

Archive with 7 entries (7 files):
- .DS_Store
- Figure S1.png
- Figure S2.png
- supplementary material.docx
- supplementary material.pdf
- Video S1.avi
- Video S2.avi
